# Supplementary material for: WDHD1 is over‐expressed in nasopharyngeal carcinoma and may control the expression of ITGAV
Source: FEBS Open Bio. 2022 Nov 28;13(1):102–17. doi: 10.1002/2211-5463.13519 (PMC9811654; doi:10.1002/2211-5463.13519)
Supplement: Supplementary file 1 — Table S1. A total of 181 WDHD1 positively related differentially expressed target genes are obtained. [file FEB4-13-102-s001.xlsx]

## Sheet: Sheet1
A total of 181 WDHD1 positively related differentially expressed target genes are obtained.
ITGAV
STYK1
NOXO1
LTBR
RTN4RL1
C1orf112
RNF43
TMEM132A
PSRC1
CKS2
CDK18
TSKU
MDM2
LRRC49
ZNRF3
HEY1
E2F2
CEACAM19
FNDC3B
PKP3
JPH1
CCT6A
NEK2
FLVCR2
AP1S1
DSP
KIF18B
TMPO
C5orf34
HSPA1A
OVOL2
RFC4
ABLIM2
POLQ
CLDN12
SKA3
UBE2S
FIGNL1
RAB13
HOXB9
E2F6
CYP4F11
RMI2
NUP155
DSCC1
BIRC5
GHR
KNTC1
EMP2
RACGAP1
TDRD5
INPP5J
SAC3D1
FAM83H
AURKB
TIPIN
ANKRD22
NAV2
CDK4
PIM3
STAT1
CDCA5
LRFN4
BLVRA
DTYMK
LAD1
RBBP8
BZW2
NUP107
NXT2
CBLC
COL27A1
MAST2
PHLDA3
GOLM1
SOX13
CLDN4
GPI
HOXA3
TUFT1
S100A14
TFRC
PBK
TFG
HOOK2
STAP2
TSPAN9
EDARADD
LY6E
S1PR5
GPSM2
CCNB1
IGSF3
HSPD1
TUBB
GCA
KIF14
TNNT2
SPAG5
PRC1
TOM1L1
CHEK2
ESRP1
JUP
CELSR2
DLG5
KCTD3
RFC5
ZNF697
PSPH
GINS3
KIAA1522
SKP2
FANCL
RASEF
GRHL2
EARS2
PLEKHG3
PKP4
DHX34
FUT1
IFI6
SLC5A6
STIL
SDC1
TFAP2C
FANCI
NAV1
AFMID
FAM83D
PRSS8
ADAM22
ATAD5
CENPF
GLTP
GINS1
ANLN
CHAF1A
CCDC77
IMPACT
CCND1
CHTF18
NET1
RAB25
EPCAM
ECT2
TACC3
PTPRF
MCM7
S100A2
TP53
EME1
IFIH1
SPC24
TMTC2
PKP1
CEP135
B4GALNT4
STEAP3
RAP1GAP
DLX4
MTHFD2
HAUS8
AIMP2
FUT10
RIN1
PSMA4
TK1
RFC2
CDH1
KIAA1671
CAD
BUB1B
RNASEH2A
PPFIBP2
CCDC150
RHOBTB3
LRP4
ZNF112
MAL2
DHRS2
